# Supplementary material for: Effects of Andrographolide-Loaded Nanostructured Lipid Carriers on Growth, Feed Efficiency, and Resistance to Streptococcus agalactiae in Nile Tilapia (Oreochromis niloticus)
Source: Animals (Basel). 2025 Jul 17;15(14):2117. doi: 10.3390/ani15142117 (PMC12291780; doi:10.3390/ani15142117)
Supplement: Supplementary file 1 [file animals-15-02117-s001.zip]

Archive with 1 entries (1 files):
- animals-3677156-supplementary.pdf
